# Supplementary material for: Microsecond-Scale Transient Thermal Sensing Enabled by Flexible Mo1−xWxS2 Alloys
Source: Research (Wash D C). 2024 Aug 21;7:0452. doi: 10.34133/research.0452 (PMC11337116; doi:10.34133/research.0452)
Supplement: Supplementary 1 — Figs. S1 to S25 Table S1 Movies S1 to S5 References [file research.0452.f1.zip]

Archive with 6 entries (6 files):
- Movie S1.mp4
- Movie S2.mp4
- Movie S3.mp4
- Movie S4.mp4
- Movie S5.mp4
- research.0422_f1.docx
